# Supplementary material for: The complete mitochondrial genome of Dysgonia stuposa (Lepidoptera: Erebidae) and phylogenetic relationships within Noctuoidea
Source: PeerJ. 2020 Mar 16;8:e8780. doi: 10.7717/peerj.8780 (PMC7081777; doi:10.7717/peerj.8780)
Supplement: Supplemental Information 1 [file peerj-08-8780-s001.fas]

>S; 1-68; +; trnM(cat)

TTAAAAATAAGCTAAGATAAGCTTTTGGGTTCATACCCCAACTATAAAGGATAAACCTTT
TTTTAAAA

>S; 71-138; +; trnI(gat)

AATAAAGTGCCTGATTAAAGGATTATTCTGATAGGATAAATTAAGTAAATTATTATTTAC
CTTTATTA

>S; 147-215; -; trnQ(ttg)

TATATTTTGGTGTATGATGCACATTAGTTTTTGATACTAATAGGTATAGTTTAATTCTAT
AAAATATAA

>S; 271-1284; +; nad2

ATTCTTTTTTCTTTTAACTCCTCAAAAATATTTTTTTTTTTTATTTTAATTTTTAGAACA
TTAATTTCAATTTCAGCAAATTCTTGAATTGGATGTTGAATTGGTTTAGAAATTAATTTA
TTAAGATTTATCCCCCTAATTTCTAATTCTAATAATTTATTATCTACAGAAGCATCTTTG
AAATATTTTCTAACACAATCTATTGCATCTATTAATTTTTTATTTTCAATTTTAATAAAA
ATAATATTATTAAAAAATTTTGAATTAAATTTTTTTTTATCTATTATAATTAATTCATCA
ATATTAATAAAAATAGGAGCTTCCCCCTTTCATTTTTGATTCCCCAATATTGTAGAAGGT
TTATCATGATTTAATAATTTTATTTTAATAACTTGACAAAAAATTACCCCCATAATTATT
TTGTCTTATTATTTTAATAAAAATTTTATTTTAATAATTATTATATTAAATGCTATTATT
GGAGCTTTAGGAGGATTAAATCAAACTTCATTACGTAAAATTATAGCATTTTCTTCCATT
AATAACTTAAGTTGAATATTATCATCTATTTTAATTAGAGAAAATCTATGATTATTTTAC
TTAATTATATATTCATTTATAATTAGAATTTTATGCTCCACTTTTTATTTTTTAAATGTT
TTTTTTATTAATCAATTATTTATTAACAACATAAATTCCCTAATTAAAATTAATTTATTA
ATTAATTTTTTATCATTAGGAGGTTTACCCCCTTTTATTGGATTTTTCCCCAAATGAATT
ATTATTAACTTTTTAATTATAAATCAAATATATTTTTTAACTTTTATTTTAATTATAATA
AGATTAATTTTACTTTTTTTTTATATTCGTATTATCTATTCAACTTTTATATTCAATTAT
TTTAAAATAAAATGATTTAAAATTTATATTAAAAATAATAAATTTACACTAATTAATATT
TTTTCCTTTTTCTCTCTTTCAGGAATAATTCTTAGAACCTTTTTTTTCTTATAA


ILFSFNSSKMFFFFILIFSTLISISANSWIGCWIGLEINLLSFIPLISNSNNLLSTEASLKYFLTQSIASINFLFSILMK
MMLLKNFELNFFLSIMINSSMLMKMGASPFHFWFPNIVEGLSWFNNFILMTWQKITPMIILSYYFNKNFILMIIMLNAII
GALGGLNQTSLRKIMAFSSINNLSWMLSSILISENLWLFYLIMYSFMISILCSTFYFLNVFFINQLFINNMNSLIKINLL
INFLSLGGLPPFIGFFPKWIIINFLIMNQMYFLTFILIMMSLILLFFYIRIIYSTFMFNYFKMKWFKIYIKNNKFTLINI
FSFFSLSGMILSTFFFL.

>S; 1283-1350; +; trnW(tca)

AAGGTTTTAAGTTAAATTAAACTAATAGTCTTCAAAATTATTTATAAAGAGATATTCTTT
AAGCCTTA

>S; 1343-1409; -; trnC(gca)

AGCCTTATATTCAATAATGATATAAAATTGCAAATTTTAAGGAGTAAATTAAACAATACT
AAGGCTT

>S; 1432-1496; -; trnY(gta)

AATAAAATGGCTGAGGAATAAGCGATAAATTGTAAATTTATTTACGAGAGTTTTCTCTTT
TATTA

>S; 1506-3041; +; cox1

CGAAAATGACTTTACTCAACAAATCATAAAGATATTGGAACTTTATATTTTATTTTTGGTATTTGAGCAGGAATAGTAGG
AACTTCTCTAAGTTTATTAATTCGAGCAGAATTAGGAAATCCAGGATCACTAATTGGCGACGATCAAATTTATAATACTA
TCGTTACGGCTCATGCTTTTATTATAATTTTTTTTATAGTTATACCAATTATAATTGGAGGATTTGGTAATTGATTAGTA
CCTTTAATATTAGGAGCTCCAGATATAGCATTCCCTCGAATAAATAATATAAGTTTCTGACTTCTTCCCCCTTCTCTAAC
TCTTCTTATTTCAAGAAGAATTGTAGAAAACGGAGCAGGAACTGGATGAACCGTATATCCTCCACTATCTTCTAATATTG
CACATAGAGGAAGATCAGTAGATTTAGCTATTTTTTCCCTACATTTAGCTGGAATTTCATCCATTTTAGGAGCTATTAAT
TTTATTACTACAATTATCAATATACGATTAAATAGTTTAATATTTGATCAAATACCACTATTTGTTTGAGCAGTAGGAAT
TACAGCTTTTCTACTTTTATTATCTCTACCTGTTTTAGCTGGAGCTATTACTATACTTTTAACAGATCGAAATTTAAATA
CTTCATTTTTTGACCCAGCTGGAGGAGGAGATCCTATTCTTTATCAACATTTATTCTGATTTTTTGGACACCCTGAAGTT
TATATTCTAATTCTTCCAGGATTTGGTATAATTTCTCATATTATTTCACAAGAAAGAGGAAAAAAAGAAACATTTGGATG
TTTAGGGATAATTTATGCTATACTAGCTATTGGATTATTAGGATTTATTGTATGAGCACATCATATATTTACTGTAGGAA
TAGATATTGATACTCGAGCTTATTTCACATCAGCAACAATAATTATTGCTGTACCTACAGGAATTAAAATTTTCAGATGA
TTAGCAACCTTTCATGGTACACAAATTAACTATTCTCCTTCAATTTTATGAAGTTTAGGATTTGTATTTTTATTTACAGT
AGGAGGATTAACTGGAGTAATTTTATCTAATTCATCTATTGATATTACTTTACATGACACTTACTATGTTGTAGCTCATT
TTCACTACGTATTATCTATAGGAGCTGTATTCGCAATTATAGGAGGATTTATTCATTGATATCCTTTATTTACAGGATTA
TGTTTAAATCCTTATTTATTAAAAATTCAATTTTTTATTATATTTATTGGAGTTAATTTAACCTTTTTTCCTCAACATTT
CCTAGGATTAGCTGGAATACCTCGACGATATTCTGATTATCCAGACTCTTATATTTCTTGAAATATTATTTCTTCTCTAG
GATCTTATATTTCATTATTAGCTGTTATACTTATATTAATTATTATTTGAGAATCAATAATCAATCAACGAATTGCTCTA
TTCTCATTAAATTTACCTTCTTCAATTGAATGATATCAAGCTCTTCCACCTGCTGAACATTCATATAATGAACTTCCTAT
TTTAAGAAATTTCTAA

RKWLYSTNHKDIGTLYFIFGIWAGMVGTSLSLLIRAELGNPGSLIGDDQIYNTIVTAHAFIMIFFMVMPIMIGGFGNWLV
PLMLGAPDMAFPRMNNMSFWLLPPSLTLLISSSIVENGAGTGWTVYPPLSSNIAHSGSSVDLAIFSLHLAGISSILGAIN
FITTIINMRLNSLMFDQMPLFVWAVGITAFLLLLSLPVLAGAITMLLTDRNLNTSFFDPAGGGDPILYQHLFWFFGHPEV
YILILPGFGMISHIISQESGKKETFGCLGMIYAMLAIGLLGFIVWAHHMFTVGMDIDTRAYFTSATMIIAVPTGIKIFSW
LATFHGTQINYSPSILWSLGFVFLFTVGGLTGVILSNSSIDITLHDTYYVVAHFHYVLSMGAVFAIMGGFIHWYPLFTGL
CLNPYLLKIQFFIMFIGVNLTFFPQHFLGLAGMPRRYSDYPDSYISWNIISSLGSYISLLAVMLMLIIIWESMINQRIAL
FSLNLPSSIEWYQALPPAEHSYNELPILSNF


>S; 3037-3103; +; trnL2(taa)

TCTAATATGGCAGATTATATGTAATGGATTTAAACCCCATTTATAAAGGTTTATCCTTTT
TTTAGAA


>S; 3104-3820; +; cox2


ATAGCAACATGATCTAATTTTAATTTACAAAATAGAGCTTCCCCTTTAATAGAACAAATTATTTTCTTTCATGATCATAC
TTTAATTATTTTAATTATAATTACAATTCTAGTTGGTTATTTAATAGTAAGATTATTATTTAATAAATATATTAATCGAT
TTTTATTAGAAGGTCAAATAATTGAATTAATTTGAACAATTTTACCAGCAATTACTTTAATTTTCATTGCTCTTCCCTCT
TTACGTTTACTCTATTTATTAGATGAATTAAATAATCCTTTAATTACTTTAAAATCTATTGGCCATCAATGATATTGAAG
TTATGAATATTCTGATTTTCATAATATTGAGTTCGATTCTTATATAATTCCATCAAATGAATTACAACCTAATAACTTTC
GATTACTAGATGTTGATAATCGTATTATTTTACCAATAAATAATCAAATTCGTATTTTAGTAACAGCAACTGATGTTATT
CACTCATGAACTGTCCCATCTTTAGGTGTCAAAGTAGATGCTAACCCAGGTCGATTAAACCAAACTAATTTTTTCATTAA
TCGACCTGGAATTTTTTATGGTCAATGCTCAGAAATTTGTGGAGCAAATCATAGTTTTATACCTATTGTAATTGAAAGAA
TCTCAATTAAAAATTTTATTAATTGAATTAATAATTATTCTTCATTAGATGACTGAAAGCAAGTACTGGTCTCTTAA

MATWSNFNLQNSASPLMEQIIFFHDHTLIILIMITILVGYLMVSLLFNKYINRFLLEGQMIELIWTILPAITLIFIALPS
LRLLYLLDELNNPLITLKSIGHQWYWSYEYSDFHNIEFDSYMIPSNELQPNNFRLLDVDNRIILPMNNQIRILVTATDVI
HSWTVPSLGVKVDANPGRLNQTNFFINRPGIFYGQCSEICGANHSFMPIVIESISIKNFINWINNYSSLDDWKQVLVS.

>S; 3786-3856; +; trnK(ctt)

CATTAGATGACTGAAAGCAAGTACTGGTCTCTTAAACCATTTTATAGTAAATTAGCAATT
ACTTCTAATGA

>S; 3857-3923; +; trnD(gtc)

AAAGAATTAGTTAAATTTATAACATAAATATGTCAAATTTAAATTATTACATTAGTAATA
TTCTTTT


>S; 3924-4085; +; atp8

ATCCCTCAAATAATACCTATTAATTGATTAATATCTTTTTTCTTTTTTATTTGTATTTTT
TTAATTTTTAATATTATAAATTATTATATTTATAATATTAATATTAATAATACAGATAAT
AAATTAAATATTAAAAAAAAAAATATCAATTGAAAATGATAA

IPQMMPINWLMSFFFFICIFLIFNIMNYYIYNININNTDNKLNIKKKNINWKW
>S; 4079-4756; +; atp6


ATGATAAGTAACTTATTTTCAATTTTTGACCCTTCTACTAATATTTTTAATATTTCTTTA
AATTGAATTAGAACAATTTTAGGAATTTTATTTATTCCTTATTCATTTTGATTAATCCCT
AATCGTCATTTTATGTTTTGAAATTTTATTTTATCTAAACTTCATAATGAATTTAAAACT
TTATTAAAAAATAATTATTTCCAAGGATCAACATTTATTTTTATTTCAATATTTACATTC
GTCTTATTTAATAATTTTTTAGGTTTATTCCCTTATATTTTTACTAGAACAAGTCATTTA
ACCCTTTCATTATCAATCTCTTTACCTTTATGATTGAGATTTATAATTTATGGATGATTA
AACAACTCCCAACATATATTTATTCATATAATTCCTCAAGGAACACCCTCAGTTTTAATA
CCTTTTATAGTCTTAATTGAAACAATTAGTAATATTATTCGACCAGGAACATTAGCAGTT
CGATTAACAGCTAATATAATTGCTGGACATCTATTAATAACATTACTTAGTGGAACAGGA
CCTAATATAAATCATTATATAATTATATTATTAGTATTAATTCAAATTTTATTATTAATT
TTAGAATCAGCAGTTGCGGTTATTCAATCCTATGTTATTGCAATTTTAAGAACTTTATAT
TCTAGTGAAGTAAATTAA


MMSNLFSIFDPSTNIFNISLNWISTILGILFIPYSFWLIPNRHFMFWNFILSKLHNEFKTLLKNNYFQGSTFIFISMFTF
VLFNNFLGLFPYIFTSTSHLTLSLSISLPLWLSFMIYGWLNNSQHMFIHMIPQGTPSVLMPFMVLIETISNIIRPGTLAV
RLTANMIAGHLLMTLLSGTGPNMNHYMIMLLVLIQILLLILESAVAVIQSYVIAILSTLYSSEVN

>S; 4784-5572; +; cox3


ATGAAAATTACCCATAATCACCCATTTCACTTAGTTGATTACAGACCATGACCCCTAACA
GGAGCTATTGGTGTTATAACTTTAGTAACTGGAATAGTTAAATGATTCCACAACTTTAAT
TTAAATTTATTAATTTTAGGATATATTATTGTTATTTTAACAATATATCAATGATGACGA
GACGTTTGTCGAGAAGGAACTCTTCAAGGTAAACACACTATTTTAGTAACTAAAGGACTT
CGATGAGGTATAATTTTATTTATTGTATCAGAAATTTTTTTTTTTATTTCTTTTTTTTGA
GCATTTTTCCACAGAAGTTTATCTCCTAATATTGAAATTGGATCTATATGACCACCTACA
AGTATTACTCCTTTTAACCCATTTCAAATTCCCCTTCTTAATACTATTATTTTAATTAGA
TCAGGAGTATCAGTTACCTGAGCTCATCACGCCTTAATAGAAAATAATAACTCTCAAACA
ACTCAAGGTTTATTTATCACTATTATTTTAGGAATTTATTTTACAATTCTTCAAGCTTAC
GAATATTTCGAAGCTCCTTTTACTATTGCAGATAGAATTTATGGATCTACTTTTTTTATA
GCAACAGGATTCCATGGATTACATGTTATTATTGGAACTTTATTTTTATTAATTTGCTTA
ATTCGCCATTTAAATAACCATTTTTCTAGAAATCATCATTTCGGATTTGAAGCAGCTGCA
TGATATTGACATTTTGTAGATGTAGTTTGATTATTCCTTTATATTTCTATTTACTGATGA
GGAAATTAA


MKITHNHPFHLVDYSPWPLTGAIGVMTLVTGMVKWFHNFNLNLLILGYIIVILTMYQWWRDVCREGTLQGKHTILVTKGL
RWGMILFIVSEIFFFISFFWAFFHSSLSPNIEIGSMWPPTSITPFNPFQIPLLNTIILISSGVSVTWAHHALMENNNSQT
TQGLFITIILGIYFTILQAYEYFEAPFTIADSIYGSTFFMATGFHGLHVIIGTLFLLICLIRHLNNHFSSNHHFGFEAAA
WYWHFVDVVWLFLYISIYWWGN.
>S; 5575-5640; +; trnG(tcc)

ATTTATATAATATATTTAGTATATTTGACTTCCAATCAAAAAGTTTAAAAATTTTTAATA
TAAATA


>S; 5641-5994; +; nad3


ATTATTCTTATAATAAGTATTTTCACATTAATTACATTAATCTCTAATATTATAATATTT
CTTTCCATTATTTTATCAAAAAAATCATTTTCAGATCGAGAAAAATCATCCCCATTTGAA
TGCGGATTTGACCCTAAATCTTCTGCTCGTATTCCATTTTCCCTTCATTTTTTTTTAATT
ACAGTTATTTTTTTAATTTTTGATGTAGAAATTGCACTAATTTTCCCAATTATTCCATTA
TTTAAAATAGTAAATTTTTTTCTATGAACAAAAATTAGTTTTTTTTTCTTAATTATTTTA
ATTTTTGGTCTTTATCATGAATGAAATCAAAATATATTAAACTGAACAAATTAA

IILMMSIFTLITLISNIMMFLSIILSKKSFSDREKSSPFECGFDPKSSARIPFSLHFFLITVIFLIFDVEIALIFPIIPL
FKMVNFFLWTKISFFFLIILIFGLYHEWNQNMLNWTN


>S; 6029-6085; +; trnA(tgc)
GAGAATAGTTTATAAAAACATTTGATTTGCGCACACAAAAAAAAGATAGTTTTCTCT


>S; 6115-6190; +; OH_0
ATATTTTTTTTTATATATATATATATATATATATATATATATATATATATATATATATAT
ATATATATAAATAAAT


>S; 6191-6256; +; trnR(tcg)
AAATAAGAAGCAAATTTTGCATTTAATTTCGACTTAAAAGATTGAGTTAAATAAACTCCT
TATTTA


>S; 6267-6332; +; trnN(gtt)
TTAATTGAAACCAAAACAGAGGTATATCACTGTTAATGATAAAATTGAATAATAATTCCA
ATTAAA

>S; 6341-6406; +; trnS1(gct)
GAAATATAAAGTTTAAAAATAAGCTGCTAACTTAATTTTTAGTGGTTAAATTCCATTAAT
ATTTCT

>S; 6439-6506; +; trnE(ttc)
ATTTATATAGTTTAAACCTAAAACTTTACATTTTCATTGTAAAAATAAAAATTTCTTTTT
TATAAATA

>S; 6557-6624; -; trnF(gaa)
ATTTAAATAGCTTATAAAATAGAGCATAATATTGAAGATATTAAGGAAATAGTTATTATT
TTTAAATA

>S; 6608-8335; -; nad5


ATTATAAATAATTTAAAATATTCTATTTGTTTTATTTCTTTTTTTTTTTTAATAATATTAAGATTATTAAATTTTTTTAT
GATGATTTATTTTATTATAAATAATATAGTTATTTTTTTAGAATGAGAAATTATTTCTTTTAATTCAATGAGTATTGTAA
TGTCTATTTTATTAGATTGAATATCATTATTATTTATAATATTTGTTTTTTTAATTTCTTCTGTTGTTATTTATTATAGA
AAAAGATATATAAGATCAGAATTAAATTTAAGTCGTTTTATTATTTTAGTTTTATTATTTGTAACTTCTATAATATTATT
AATTATTAGTCCTAATATTATTAGAATTTTATTAGGTTGGGATGGATTAGGATTAGTTTCTTATTTGTTGGTTATTTATT
ATCAAAATTTAAAATCTTATAATGCTGGAATGTTAACTGCATTATCAAATCGTATTGGGGATGTATTTATTTTATTAATT
ATTTCTTGAATAATAAATTATGGTAGATGAAACTATATTTTTTATTTAGAATTTATAAAAAATGATTGAGAAATGATTAT
AATTAGAAGAATAATTATTATAGCTGCTATAACAAAAAGAGCTCAAATTCCTTTTAGTTCATGATTACCTGCGGCTATAG
CTGCTCCTACACCAGTTTCAGCATTAGTCCATTCATCTACTTTAGTTACTGCTGGGGTTTATTTATTAATTCGTTTTAAT
TTTTTATTATTAGATACGTTTTTTTTAAAAATTTTATTATTATTATCGGGATTAACTATATTCATAGCTGGTATTAGAGC
TAATTATGAGTTTGACTTAAAGAAAATTATTGCTTTATCTACATTAAGACAATTAGGGTTAATAATAAGAATTTTAAGTA
TGGGAATACCTGATTTAGCTTTTTTTCATTTATTAACTCATGCAATATTTAAAGCTTTATTATTTATATGTGCTGGTGTA
ATTATTCATATAATAAATGATATACAAGATATTCGTTTTATAGGGGGAATTAGATTTTATATTCCTTTAACATCTTTATG
TATAAATATTTCTAATTTAGCTTTATGTGGAATTCCATTTTTAGCTGGATTTTATTCTAAGGATTTAATTTTAGAATTAG
TTAGATTTAGAAATTTAAATTTATTAATTTTTTTATTATACTATGTTTCTACAGGATTAACAATATTTTATACAATTCGA
TTAATTATATATTTAATAGTAAGAGATTTTAATTTAATTAGAGTTTATAATTTATATGATGAGGATTATATTATATTAAA
AAGTATATTTACATTATTATTTATAAGAGTTATTAGAGGTAGATTTTTAAGATGAATAATTTTTTCTTATCCTTATATAA
TTTATTTACCTTTTAATATAAAAATAATAGTAATTTATGTTAGAATTATTGGTGGAATTATAGGTTATTTAGTAAGAAAT
ATAGAAATTTATTCTGTTAATAAATTTTTAATAAGATATAATATAAGAAATTTTTTATGTATAATATGATTTATACCTAA
TTTATCAACTTATGGGTTAAGATATTATTTTCTTAATTTTGGTCAAAATTTATTAAAAAATATTGATATAGGTTGAAGAG
AAGTTTATAGTGGATGAGGTTTAATAATAATTATGAAAAAGTATTCTATTTTTTATAATTTTTTTCAGATAAATAGTTTA
AAAATTTATTTATTTAGATTTATTATTTGAATAATAATTAGCTTATTTATATTATTATTATTATATTTAAATAGCTTATA
A
IMNNLKYSICFISFFFLMMLSLLNFFMMIYFIMNNMVIFLEWEIISFNSMSIVMSILLDWMSLLFMMFVFLISSVVIYYS
KSYMSSELNLSRFIILVLLFVTSMMLLIISPNIISILLGWDGLGLVSYLLVIYYQNLKSYNAGMLTALSNRIGDVFILLI
ISWMMNYGSWNYIFYLEFMKNDWEMIMISSMIIMAAMTKSAQIPFSSWLPAAMAAPTPVSALVHSSTLVTAGVYLLIRFN
FLLLDTFFLKILLLLSGLTMFMAGISANYEFDLKKIIALSTLSQLGLMMSILSMGMPDLAFFHLLTHAMFKALLFMCAGV
IIHMMNDMQDIRFMGGISFYIPLTSLCMNISNLALCGIPFLAGFYSKDLILELVSFSNLNLLIFLLYYVSTGLTMFYTIR
LIMYLMVSDFNLISVYNLYDEDYIMLKSMFTLLFMSVISGSFLSWMIFSYPYMIYLPFNMKMMVIYVSIIGGIMGYLVSN
MEIYSVNKFLMSYNMSNFLCMMWFMPNLSTYGLSYYFLNFGQNLLKNIDMGWSEVYSGWGLMMIMKKYSIFYNFFQMNSL
KIYLFSFIIWMMISLFMLLLLYLNSL.

>S; 8366-8433; -; trnH


ATTTAAATAATTTAATAAAAATATTGATTTGTGGTGTCAAAAATGTGAATAAAATTTCATTTTAAATT


>S; 8434-9772; -; nad4

ATGATAAAATTTTTAATAATAATAATTTTTATTTTACCAATATGTTTTATGAGAAATATATTTTGAATGGTTCAAATAAT
ATTATTTTTGATGATATTTATATATATAAATATAATAATAAGATTTGGTTTATTTTGTAATTTAAGTTATATATTATCTT
GTGATATTATGTCATATGGTTTAATTTTGTTAAGAATTTGAATTTCTGTTTTAATAATTATAGCTAGAGAAAATATTTAT
AAGGTAAATTTTTATGTTAATTTTTTTATTTTTAATATTATTTTTTTATTAATTATATTATTTTTAACTTTTAGTGTTAT
AAATATATTTATATTTTATTTATTTTTTGAGGGTAGATTAATTCCTACATTAATATTAATTATTGGGTGGGGTTATCAAC
CAGAGCGAATTAAGGCTGGAATATATTTATTATTTTATACTTTATTTGTTTCTTTACCTTTATTAATAGGAATTTTTTAT
ATTTTTAATGAGATAAATAGAATAATAATTTATTTTTTAAAATTTATTAATATAGATATATATATATTATATTTTTGTAT
AATTATAGCTTTTTTAGTTAAAATACCTATATATTTTGTTCATTTATGATTACCTAAGGCTCATGTAGAAGCTCCAGTTT
CAGGTTCTATAATTTTAGCTGGGATTATATTAAAATTAGGGGGGTATGGATTATTACGTTTGATAATTTTTTTACAGCAG
GTAAATTTAAAGTTAAATTATATTAGAATTGTTATTAGATTAGTAGGTGGATTTTATATTAGATTAAAATGTTTTTGTCA
AGTTGATATTAAATCATTAATTGCTTATTCTTCTGTTGCTCATATAAGATTAGTGATTAGAGGTATTATAATTATAAATT
ATTGAGGGTTTTTAGGTTCTTATATTATAATAATCGGTCATGGATTATGTTCTTCTGGAATATTTTGTTTAGCTAATATT
AGATATGAGCGGTTACATAGTCGAAGATTATATATTAATAAAGGAATAATGAATTTCATACCTTCTATAAGTTTATGGTG
ATTTTTATTAATATCTTCTAATATAGCTGCTCCTCCAAGTTTAAATTTAATAGGTGAAATTAGTTTAATTAATAGATTAG
TGAGATGATCTTGATTATCTATAATTATATTAATATTAATTTCTTTTTTTAGTGCCGGTTATAGATTATATTTATATTCT
TATGTACAACATGGAAAATATTATTCAGGTATTTATAGATATTATACTGGTGTTTCACGTGAATATTTAATATTAATATT
ACATTGATTACCATTAAATTTAATAGTAATTAAAATTGATTATAGAATAATTTGATTTT

MMKFLMMMIFILPMCFMSNMFWMVQMMLFLMMFMYMNMMMSFGLFCNLSYMLSCDIMSYGLILLSIWISVLMIMASENIY
KVNFYVNFFIFNIIFLLIMLFLTFSVMNMFMFYLFFEGSLIPTLMLIIGWGYQPERIKAGMYLLFYTLFVSLPLLMGIFY
IFNEMNSMMIYFLKFINMDMYMLYFCMIMAFLVKMPMYFVHLWLPKAHVEAPVSGSMILAGIMLKLGGYGLLRLMIFLQQ
VNLKLNYISIVISLVGGFYISLKCFCQVDIKSLIAYSSVAHMSLVISGIMIMNYWGFLGSYIMMIGHGLCSSGMFCLANI
SYERLHSRSLYINKGMMNFMPSMSLWWFLLMSSNMAAPPSLNLMGEISLINSLVSWSWLSMIMLMLISFFSAGYSLYLYS
YVQHGKYYSGIYSYYTGVSREYLMLMLHWLPLNLMVIKIDYSMIWF.

>S; 9815-10102; -; nad4l

ATGATAATATTTATATGATTAATTTTTATTATTATATTTATTACTGGTAATATAATTTTT
GTGTTAAAACATAAGCATTTATTAATTGTTTTATTAAGATTAGAATTTATTGTATTAAGA
ATTTTTTTTTTTTTATTAATTTTTTTAAGATATATTGAATATGATATATATATATTAATA
GTATTTTTAGTTTTTTCTGTTTGTGAAGGTGCTTTAGGTTTATCAATTTTAGTATCTCTA
ATTCGTACTCACGGTAATGATTATTTTCAAGGATTTAATCTTTTATAA


MMMFMWLIFIIMFITGNMIFVLKHKHLLIVLLSLEFIVLSIFFFLLIFLSYIEYDMYMLMVFLVFSVCEGALGLSILVSL
IRTHGNDYFQGFNLL.

>S; 10117-10181; +; trnT(tgt)

GTTTTTATAGTTTAAAAAAAACATTGGTCTTGTAAATCAAAATTAAGTATTTTACTTTAA
AAACT

>S; 10182-10246; -; trnP(tgg)

CAAAGAATAGTTTAATTAAAATAATAATTTTGGAGATTATTGATAAAGATATTCTTTTTC
TTTGA

>S; 10254-10784; +; nad6


ATAACAAAAATATTTTTATCTTTTATAATCATATTAATTTCATTTTTTATAATATTTTTAAATAATCCCCTATCAATAGG
ATTAATAATTTTAATTCAAACATTATTAATATGTTTATTATCAGGTATATTAATTAAAACTTATTGATTCTCTTATATTC
TTTTTTTAACTTTCCTAGGAGGATTATTAGTATTATTTATTTATGTATCAAGAATTGCTTCAAATGAACTTTTTAAACCC
TCATTTAATGCAAAATTAGTATTTATTTTTTCACTAATAATCTTATCTATCATCCAAATTATTTTCATAAATAATCTATT
TTGAATAAATTTTTCATTCAACTCAGATATAGACAATTTTTACATATTATCATTATTTATTAATAATGAAAATAAAATTA
ACTTAAGTAAATTATATAATAATCAAACCTTTATAATTATATTAATATTAATTATCTATTTATTTATTACATTAGTAACA
GTAGTAAAAATTACAAATATTTTTTATGGACCTTTACGATCTAAAATATAA
MTKMFLSFMIMLISFFMMFLNNPLSMGLMILIQTLLMCLLSGMLIKTYWFSYILFLTFLGGLLVLFIYVSSIASNELFKP
SFNAKLVFIFSLMILSIIQIIFMNNLFWMNFSFNSDMDNFYMLSLFINNENKINLSKLYNNQTFMIMLMLIIYLFITLVT
VVKITNIFYGPLRSKM.

>S; 10799-11959; +; cob

ATGACAAACAATAATAACAATAAATTCATCCTAATACGAAAAACTAATCCTATTTTTAAA
ATTCTAAATGGATCATTAATTGATTTACCCTCCCCTTCAAATATTTCTTATTTATGAAAT
TTTGGTTCATTATTAGCATTATGTTTAATTATTCAGATTCTAACAGGACTATTTTTAACA
ATATATTATACAGCTAATATTGAATTAGCATTTTATAGAGTTAATTATATTTGCCGAAAT
GTAAATTATGGATGATTAATCCGAACCCTTCACGCTAATGGAGCATCTTTTTTTTTTATT
TGCATTTATATTCATATTGGACGAGGAATTTATTACGAATCCTTTAACCTAAAACATACA
TGAATAATTGGAGTAACAATCTTATTTTTATTAATAGCAACTGCTTTCATAGGATATGTT
TTACCTTGGGGTCAAATATCATTTTGAGGAGCAACTGTTATTACTAATTTATTATCAGCA
ATTCCTTATCTAGGATCTATATTAGTAAATTGAATTTGAGGAGGATTTTCAGTTGATAAT
GCAACTTTAACCCGATTTTATACTTTTCATTTTTTATTACCATTTATTATTTTAATAATA
ACTATAATTCATTTACTTTTTCTACACCAAACAGGATCTAATAATCCATTAGGATTAAAT
AGAAATTACGATAAGATTCCATTTCATCCATTTTTTTCTTATAAGGATTTATTAGGAGCC
ATTATATTATTATTTATATTAATTATATTAACTTTAACTAATCCTTATTTATTAGGAGAT
CCAGATAATTTTATTCCAGCTAACCCATTAGTAACACCTGAACATATTCAACCAGAATGA
TATTTCTTATTTGCCTACGCTATTTTACGATCAATTCCTAATAAATTAGGAGGGGTAATT
GCCTTAGTTATATCAATTTTAATTTTAGTTATTTTACCCTTTACTTTTAATAAAAAAATT
CAAGGAATTCAATTTTATCCTTTAAATCAATTTCTTTTTTGAACTTTAGTAACAATAATT
ATTTTATTAACATGAATTGGAGCTCGACCAGTTGAAGATCCTTATATTATTACAGGACAA
CTACTTACTATTTTTTATTTTTCATATTTTATCATCAACCCTTTAGTAAATATATACTGA
GATAATTTAATTTTTAATTAA


MTNNNNNKFILMRKTNPIFKILNGSLIDLPSPSNISYLWNFGSLLALCLIIQILTGLFLTMYYTANIELAFYSVNYICRN
VNYGWLIRTLHANGASFFFICIYIHIGRGIYYESFNLKHTWMIGVTILFLLMATAFMGYVLPWGQMSFWGATVITNLLSA
IPYLGSMLVNWIWGGFSVDNATLTRFYTFHFLLPFIILMMTMIHLLFLHQTGSNNPLGLNSNYDKIPFHPFFSYKDLLGA
IMLLFMLIMLTLTNPYLLGDPDNFIPANPLVTPEHIQPEWYFLFAYAILRSIPNKLGGVIALVMSILILVILPFTFNKKI
QGIQFYPLNQFLFWTLVTMIILLTWIGARPVEDPYIITGQLLTIFYFSYFIINPLVNMYWDNLIFN.


>S; 11958-12025; +; trnS2(tga)

AATTAATGAGCTTGTATATTAAGCATTTGTTTTGAAAACTTAAGAAAGAATAAAAATTCT
ATTAATTT


>S; 12048-12986; -; nad1

ATGATAATATATGATATTTATATAATTTTTATTGGTTTATTAATTTTAATTATTGGGGTT
TTAATTGGAGTTGCTTTTTTAGTTTTATTAGAACGTAAAGTATTAGGTTATATTCAAATT
CGTAAAGGTCCAAATAAATTGGGGATTATAGGTCTTTTACAACCTTTTGCAGATGCTATT
AAATTATTTACTAAGGAGCAAACTTATCCAAATTATTCTAATTATATTATGTATTATTTT
TCTCCTGTTGTTGGTTTTACTTTATCTTTATTAATTTGAATAGTTATTCCTTATTATTTT
AATTTAATTAGATTTAATTTAGGGGTTATATTTATTTTATGTTGTATAAGAATAGGGGTT
TATACAGTTATGGTTGCTGGTTGATCATCTAATTCAAATTATGCTTTATTAGGAGGGTTA
CGTGCTGTTGCTCAAACTATTTCTTATGAAGTAAGATTAGCAATAATTTTACTGTCAAGT
ATTGTTATAGTGATAGATTATAATTTATTAAGTTTTTTTTATTATCAAAATATAGTTTGA
TTTATTATTTTAATGTTTCCTTTAGGGTTATGTTGAATTAGATCAATATTAGCAGAAACT
AATCGAACTCCATTTGATTTTGCTGAAGGAGAAAGAGAGTTAGTATCAGGATTTAATGTT
GAATATAGAAGAGGTGGGTTTACATTGATTTTTTTATCTGAATATTCTAGTATTTTATTT
ATAAGATTATTATTTGTTATAATTTATATAGGGGGTTATAATTTAAGAATTTTTTTTTAT
TTAAAATTAACTTTTATTTCTTTTTTATTTATTTGAGTGCGGGGGACTTTACCTCGTTAT
CGTTATGATAAATTAATATATTTAGCTTGAAAGAGTTATTTGCCTGTTTCTATAAATTTT
TTATTATTTTTTTTAGGTTTAAAAATTTTTTTAATATAA

MMMYDIYMIFIGLLILIIGVLIGVAFLVLLERKVLGYIQIRKGPNKLGIMGLLQPFADAIKLFTKEQTYPNYSNYIMYYF
SPVVGFTLSLLIWMVIPYYFNLISFNLGVMFILCCMSMGVYTVMVAGWSSNSNYALLGGLRAVAQTISYEVSLAMILLSS
IVMVMDYNLLSFFYYQNMVWFIILMFPLGLCWISSMLAETNRTPFDFAEGESELVSGFNVEYSSGGFTLIFLSEYSSILF
MSLLFVMIYMGGYNLSIFFYLKLTFISFLFIWVRGTLPRYRYDKLMYLAWKSYLPVSMNFLLFFLGLKIFLM.

>S; 12988-13055; -; trnL1(tag)

GCTATTTTGGCAGAAAAATGTAATGATTTTAGAAGTCATAAATGTATAATTAATTTATAT
AGATAGTA

>S; 13059-13097; +; OH_2
TAAATATATATATATATATATATATACTATTTATAACTA

>S; 13121-14428; -; rrnL

TTTAAATTTAAAAAATTAAAATTATTTTAATGGGGGTTAAAGTATTTTAATAGAAATAAT
TTAAAAGTTTATAGTGAATTAGTATTGTGAAAGAATTTTGAAATAATTTAAATAAAAATT
TATTTAAAAGTAATTTTTATTTAGTGTATCTTGTGTATCAGAGTTTATTAAAAAATATTT
TTGGATTTAATAATTCTCGAATTTAAGAGAGATAATTAATTAAAAAAGTTATTGTGGCAT
AAATATTTTTAATAATTAATTGGAAATGAAATGTTAATCGTTCTTAAATATATCTAGTTT
TTTTAGAAAAAAATTTAATTTTAAATTTATTTTATTTTATTAATTAATTAATTAATTAAT
AAATATTTAAATTTTATAATTTAAGGGATAATCTTTAAATTAAATAAATATAATAGGTAT
TATTTTAAATTATTTGAAAATTATATAATTTATATTGTTAATAAATTTTAATTTATTATA
AATAATTTCATTAAAAATAAAATTTAATTAAAAATTTATTTTTTTTATAAAAAATTAATT
TTAAATATTTTAAAATTAGTTATAATGATAAAATTAGTATATAGTTAGTTTTAAATAGAT
TTATTTATTAAAATTAAATTAATTAAAAGGAATTCGGCAAATATATATATTCACTTGTTT
ATCAAAAACATGTCTTTTTGTAAATAATATAAAGTCTAATCTGCCCACTGATTTTATAAT
TAAAGGGCTGCAGTATATTGACTGTACAAAGGTAGCATAATCATTAGTCATTTAATTGGT
GACTTGTATGAAAGATTGGATGAAATATAATCTGTCTCTTAATTAAATTATAGAATTTAA
TTTTTTAATTAAAAAGTTAAAATGAATTAAAAAGACGAGAAGACCCTATAGAGTTTTATA
GTTAAATAAATTAAAATTATTTATAAATAAAATTAAATTTTAATTTATTTAATTATTTTG
TTGGGGTGATAGAAAAATAAAAATAACTTTTTTTAAAATATGAACATAAATAAGTGAAAA
AGTGATCCAATTTTATTGATTATAAGAAAAAATTACCTTAGGGATAACAGCGTAATTTTT
TTTTTTAGTTCAAATAAAAAAAAGAGTTTGCGACCTCGATGTTGGATTAAGATAAAATTT
AAATGCAGAAGTTTAAAATTTTGATCTGTTCGATCATTAAAATCTTACATGATCTGAGTT
CAAACCGGTGTGAGCCCAGGTTGGTATCTATCTTTTAAAAGGAAATATTTTAGTACGAAA
GGATTAAATATTTAAATTAAATTTTTTTTTATTCGAATTTTATTAATT

>S; 14466-14533; -; trnV(tac)

CAAATTAGAGCTTGAGATAAAGTATTTCATTTACATTGAAAAGATATTATAAAAATTAAT
TAATTTGA

>S; 14534-15315; -; rrnS

TAAAAATTTTTGTAGTTTGGAAAATTTATTTAAAGTTTATTTTACATATAAATTTTAGTG
TTAATATTTCTTTATTTAAATAATAAATTAATTTTTTTTTAGTAATTAATATTAAAATAT
TTAAGAAATTAATATTTAGTAATATTTAAATTAATAACTAATTTTGTGCCAGCAGTTGCG
GTTAAACAAAGATTAAATTAAATTTTATTAGTAAATTAATTAATAATAATAAAATATAAT
ATAAATTTTAAATTATTAGGTGAAATTTTTAATTTAATAAAATATTATTTAAGATTTTAT
GATTTAATAAATTTTTTTAAAAACTAGGATTAGATACCCTATTATTAAAATTTTAAATTA
AAAATACTAAAATAGTAATTAATTATTTATTGAAACTTAAACAATTTGGCGGTATTTTAG
TTCATTTAGAGGAATCTGTTTAATAATTGATAATCCACGAATAAATTTACTTAATTTATA
ATTTTGTATATCGTTGTTAAAAAAATATTTTTTAATAAAGGTAATATTTAAAAATTATTA
ATAAAATTAAATCAGATCAAGATGCAGATTATAATTAAGAATATAATGGATTACAATAAA
TTTATTTAAATGAATATTAATTTGGAAAAATTAATTGAAATTGGATTTAAATGTAATTTT
ATTTAATTTAATAAAATGATTTTAAATTAGAATATGTACATATTGCCCGTCGCTTTCATA
TAATTTAAAGTTGAAATAAGTCGTAACAAAGTAGAGGTACTGGAAAGTGTTTCTAGAAAG
AA

>S; 15503-15674; +; OH_1
AAAAATTACAATATATTAATATAATTAATAATAATTTTTCTTAATAAGTTAATGAATTAT
AAATATTTTAATTTATTTAAAAATTTAATATATATATATAAATATTAATTTTATAAAAAT
TTAATATATATATATATATATATAATTTTAAAGAAAATTATTATTTAATTAT

>AT rich region
TTTATATGCACAATTTCTCACATAGATTTTTTTTTTTTTTTTTTTTATATTTAAATATTTATTATATAATATTATTTTAT
ATTAAAATATTTAATATAATTATTAAATATTAAATAATTTCTTTTTCTTTTTTCTTCATACTATTCATATTGAAACCTAA
TTTGGAAATTAAACAATTACAATTCTTAAAAATTACAATATATTAATATAATTAATAATAATTTTTCTTAATAAGTTAAT
GAATTATAAATATTTTAATTTATTTAAAAATTTAATATATATATATAAATATTAATTTTATAAAAATTTAATATATATAT
ATATATATATAATTTTAAAGAAAATTATTATTTAATTATGTATTTAAACCATTTTTAATAATAATGCATATAAATAAAAA
AAAATA
